# Supplementary material for: Combination Therapy with Cisplatin and Activatable Liposomes on Breast Cancer Cells
Source: Pharmaceuticals (Basel). 2026 Jul 8;19(7):1052. doi: 10.3390/ph19071052 (PMC13414501; doi:10.3390/ph19071052)
Supplement: Supplementary file 1 [file pharmaceuticals-19-01052-s001.zip]

Archive with 1 entries (1 files):
- pharmaceuticals-4314490-supplementary.pdf
